# Supplementary material for: High Photoresponse Black Phosphorus TFTs Capping with Transparent Hexagonal Boron Nitride
Source: Membranes (Basel). 2021 Dec 1;11(12):952. doi: 10.3390/membranes11120952 (PMC8705758; doi:10.3390/membranes11120952)
Supplement: Supplementary file 1 [file membranes-11-00952-s001.zip]

Archive with 1 entries (1 files):
- membranes-1461270-supplementary.pdf
